# Supplementary material for: Apolipoprotein E (ApoE) Rescues the Contractile Smooth Muscle Cell Phenotype in Popliteal Artery Aneurysm Disease
Source: Biomolecules. 2023 Jul 4;13(7):1074. doi: 10.3390/biom13071074 (PMC10377618; doi:10.3390/biom13071074)
Supplement: Supplementary file 1 [file biomolecules-13-01074-s001.zip]

Archive with 3 entries (3 files):
- Supplement Material.pdf
- SupplTable3.xlsx
- SupplTable4.xlsx
